# Supplementary material for: A multigene predictor of metastatic outcome in early stage hormone receptor-negative and triple-negative breast cancer
Source: Breast Cancer Res. 2010 Oct 14;12(5):R85. doi: 10.1186/bcr2753 (PMC3096978; doi:10.1186/bcr2753)
Supplement: Additional file 1 — Supplemental table S1. Summary of patient characteristics (grade, tumor size and number of samples scored for lymphocytic infiltration) by data source. "na" denotes where this annotation is not available to the public; and "nd" represents cohorts where Tneg status by ERBB2 transcript levels were not determined. [file bcr2753-S1.XLS]

## Sheet: Sheet1
		HRneg		Tneg (based on ERBB2 transcript)		Patient Characteristics
Dataset	Reference	Number of Cases	Metastatic Events	Number of Cases	Metastatic Events	Grade	Tumor Size (cm)	Cases scored for lymphocyte infiltration
GSE2034	[17]	77	27	60	21	na	na	na
GSE5327	[28]	58	11	48	10	na	na	na
GSE7390	[29]	64	24	46	23	1 (n=1)	0.9 - 5	25
						2 (n=15)
						3 (n=48)
GSE6532	[31]	34	8	nd	nd	1 (n=1)	0.7 - 5	na
						2 (n=16)
						3 (n=15)
E-TABM-158	[7]	4	1	nd	nd	1 (n=0)	1.5 - 3.2	na
						2 (n=1)
						3 (n=3)
NKI-295	[32]	37	15	nd	nd	1 (n=3)	1 - 5	10
						2 (n=6)
						3 (n=28)
