# Supplementary material for: A multigene predictor of metastatic outcome in early stage hormone receptor-negative and triple-negative breast cancer
Source: Breast Cancer Res. 2010 Oct 14;12(5):R85. doi: 10.1186/bcr2753 (PMC3096978; doi:10.1186/bcr2753)
Supplement: Additional file 2 — Supplemental table S2. Established multigene signatures assessed in comparison to HRneg/Tneg signatures. Signatures annotated for Affymetrix probe set information (STAT1 and GGI) are mapped to training data using the Affymetrix probe set ID; otherwise, signatures are mapped using gene symbols. Only signature components that can be mapped (as denoted by a "Y" in the "Mapped to Training Set" or "Mapped to Validation Set" columns) are included in the computation of signature indices in accordance to their reported correlation with prognosis (as denoted in the "Contribution to Index" column). [file bcr2753-S2.XLS]

## Sheet: HRneg_Tneg
Gene Symbol	U133A_ProbeSet	Contribution to Index	Mapped to Training Set (Y or N)	Mapped to Validation Set (Y or N)
RGS4	204338_s_at	+	Y	Y
CXCL13	205242_at	-	Y	Y
HAPLN1	205523_at	+	Y	Y
HRBL	206821_x_at	-	Y	Y
MATN1	206904_at	-	Y	Y
PRTN3	207341_at	-	Y	Y
SSX3	207666_x_at	-	Y	Y
RPS28 /// ANKRD47	208902_s_at	-	Y	Y
EXOC7	212035_s_at	-	Y	Y
ABO	216929_x_at	-	Y	Y
CLIC5	217628_at	-	Y	Y
RFXDC2	218430_s_at	-	Y	Y
ZNF3	219605_at	-	Y	Y
PRRG3	220433_at	-	Y	N

## Sheet: IR-7
Gene Symbol	Contribution to Index	Mapped to Training Set (Y or N)	Mapped to Validation Set (Y or N)
C1QA	-	Y	Y
HLA-F	-	Y	Y
IGLC2	-	Y	N
LY9	-	Y	Y
SPP1	-	Y	Y
TNFRSF17	-	Y	Y
XCL2	-	Y	Y

## Sheet: IFN Cluster
Gene Symbol	Contribution to Index	Mapped to Training Set (Y or N)	Mapped to Validation Set (Y or N)
IFITM1	-	Y	Y
IRF9	-	N	N
IFI6	-	Y	N
ISG15	-	Y	N
STAT1	-	Y	Y
ISG20	-	Y	Y
CXCL9	-	Y	Y
CASP1	-	Y	Y
NMI	-	Y	Y
LYN	-	Y	Y
SOD2	-	Y	Y

## Sheet: Stat1 Cluster
Gene Symbol	Agilent	Affymetrix	Contribution to Index	Mapped to Training Set (Y or N)	Mapped to Validation Set (Y or N)
STAT1	NM_007315	209969_s_at	-	Y	Y
CXCL10	NM_001565	204533_at	-	Y	Y
TAP1	NM_000593	202307_s_at	-	Y	Y
CXCL11	NM_005409	210163_at	-	Y	Y
INDO	NM_002164	210029_at	-	Y	Y
CXCL9	NM_002416	203915_at	-	Y	Y
MX1	NM_002462	202086_at	-	Y	Y
LAMP3	NM_014398	205569_at	-	Y	Y
ISG15	NM_005101	205483_s_at	-	Y	N
RTP4	Contig51660_RC	219684_at	-	Y	N
HERC6	NM_017912	219352_at	-	Y	Y
IFI44L	NM_006820	204439_at	-	Y	Y
MX2	M30818	204994_at	-	Y	Y
IFIT3	NM_001549	204747_at	-	Y	Y
HERC5	NM_016323	219863_at	-	Y	Y
RSAD2	AF026941	213797_at	-	Y	Y
DDX58	NM_014314	218943_s_at	-	Y	Y
CCL5	NM_002985	1405_i_at	-	Y	Y
ADAMDEC1	NM_014479	206134_at	-	Y	Y
CD2	NM_001767	205831_at	-	Y	Y
NA	NM_017631	218986_s_at	-	Y	N
HCP5	NM_006674	206082_at	-	Y	N
NMI	NM_004688	203964_at	-	Y	Y
SPOCK2	NM_014767	202524_s_at	-	Y	Y
CCL8	NM_005623	214038_at	-	Y	Y
TRIM22	NM_006074	213293_s_at	-	Y	Y
LYZ	NM_000239	213975_s_at	-	Y	N
IRF1	NM_002198	202531_at	-	Y	Y
LAG3	NM_002286	206486_at	-	Y	Y
PSCDBP	NM_004288	209606_at	-	Y	Y
TFEC	NM_012252	206715_at	-	Y	Y
UBD	NM_006398	205890_s_at	-	Y	N
SP140	NM_007237	207777_s_at	-	Y	Y
CTSC	NM_001814	201487_at	-	Y	Y
IFI6	NM_002038	204415_at	-	Y	N
PLA2G7	NM_005084	206214_at	-	Y	Y
CD3G	NM_000073	206804_at	-	Y	Y
ECGF1	NM_001953	204858_s_at	-	Y	Y
PLAC8	NM_016619	219014_at	-	Y	Y
FGL2	NM_006682	204834_at	-	Y	Y
GZMK	NM_002104	206666_at	-	Y	Y
CD48	NM_001778	204118_at	-	Y	Y
STAT4	NM_003151	206118_at	-	Y	Y
GPR18	Contig35647_RC	210279_at	-	Y	Y
P2RX5	NM_002561	210448_s_at	-	Y	Y
IFI30	NM_006332	201422_at	-	Y	Y
SH2D1A	NM_002351	210116_at	-	Y	Y
LAPTM5	NM_006762	201720_s_at	-	Y	Y
CD69	NM_001781	209795_at	-	Y	Y
PTPN7	NM_002832	204852_s_at	-	Y	Y
IRF8	NM_002163	204057_at	-	Y	Y
PIM2	NM_006875	204269_at	-	Y	Y
ETV7	NM_016135	221680_s_at	-	Y	Y
GPR171	NM_013308	207651_at	-	Y	Y
PSME1	NM_006263	200814_at	-	Y	Y
BIRC3	NM_001165	210538_s_at	-	Y	Y
FASLG	NM_000639	210865_at	-	Y	Y
IFITM1	NM_003641	201601_x_at	-	Y	Y
IFIT5	NM_012420	203596_s_at	-	Y	Y
ITGB2	NM_000211	202803_s_at	-	Y	Y
BTN3A2	NM_007047	212613_at	-	Y	Y
HCLS1	NM_005335	202957_at	-	Y	Y
SECTM1	NM_003004	213716_s_at	-	Y	Y
ARHGAP15	NM_018460	218870_at	-	Y	Y
KLRK1	NM_007360	205821_at	-	Y	N
IGSF6	NM_005849	206420_at	-	Y	Y
EBI2	NM_004951	205419_at	-	Y	Y
NA	AB007863	214735_at	-	Y	N
SNX10	NM_013322	218404_at	-	Y	Y
NA	Contig63102_RC	219364_at	-	Y	N
BST2	NM_004335	201641_at	-	Y	Y
NA	NM_018381	218429_s_at	-	Y	N
APOC1	NM_001645	204416_x_at	-	Y	Y
NA	NM_016459	221286_s_at	-	Y	N
NA	M17323	209813_x_at	-	Y	N
ZC3HAV1	NM_020119	220104_at	-	Y	Y
DDAH2	NM_013974	214909_s_at	-	Y	Y
LILRA4	AF041261	210313_at	-	Y	Y
EBI3	NM_005755	219424_at	-	Y	Y
KLRC3	NM_007333	207723_s_at	-	Y	Y
CLEC4A	NM_016184	221724_s_at	-	Y	N
CD40LG	NM_000074	207892_at	-	Y	Y
VAV1	NM_005428	206219_s_at	-	Y	Y
GLRX	NM_002064	206662_at	-	Y	Y
ACP5	NM_001611	204638_at	-	Y	Y
RFX5	NM_000449	202964_s_at	-	Y	Y
CECR1	NM_017424	219505_at	-	Y	Y
TRAF3	NM_003300	208315_x_at	-	Y	Y
RAB8A	NM_005370	208819_at	-	Y	Y
IL18	NM_001562	206295_at	-	Y	Y
EFNA1	NM_004428	202023_at	-	Y	Y
RASGRP1	NM_005739	205590_at	-	Y	Y
REC8L1	NM_005132	218599_at	-	Y	Y
CCRL2	NM_003965	211434_s_at	-	Y	N
DNAL4	NM_005740	204008_at	+	Y	Y

## Sheet: MS-14
Gene Symbol	Contribution to Index	Mapped to Training Set (Y or N)	Mapped to Validation Set (Y or N)
BUB1	+	Y	Y
CCNB1	+	Y	Y
CENPA	+	Y	Y
DIAPH3	+	Y	Y
MELK	+	Y	Y
MYBL2	+	Y	Y
ORC6L	+	Y	Y
PKMYT1	+	Y	Y
RACGAP1	+	Y	Y
RFC4	+	Y	Y
TK1	+	Y	Y
UBE2S	+	N	N
DC13	+	N	N
PRR11	+	Y	N

## Sheet: ONCO-RS
Gene Symbol	Contribution to Index	Mapped to Training Set (Y or N)	Mapped to Validation Set (Y or N)
ESR1	-	Y	Y
PGR	-	Y	Y
BCL2	-	Y	Y
SCUBE2	-	Y	Y
MKI67	+	Y	Y
STK15	+	N	N
BIRC5	+	Y	Y
CCNB1	+	Y	Y
MYBL2	+	Y	Y
MMP11	+	Y	Y
CTSL2	+	Y	Y
GRB7	+	Y	Y
ERBB2	+	Y	Y
GSTM1	+	Y	Y
CD68	-	Y	Y
BAG1	-	Y	Y

## Sheet: NKI-70
Gene Symbol	Contribution to Index	Mapped to Training Set (Y or N)	Mapped to Validation Set (Y or N)
ALDH4A1	-	Y	Y
AP2B1	-	Y	Y
BBC3	-	Y	Y
C20ORF46	+	Y	Y
CCNE2	+	Y	Y
CDC42BPA	+	Y	Y
CDCA7	+	N	N
CENPA	+	Y	Y
COL4A2	+	Y	Y
DC13	+	N	N
DCK	+	Y	Y
DIAPH3	+	Y	Y
ECT2	+	Y	Y
EGLN1	+	Y	Y
ESM1	+	Y	Y
EXT1	+	Y	Y
FGF18	-	Y	Y
FLJ12443	+	N	N
FLT1	+	Y	Y
GMPS	+	Y	Y
GNAZ	+	Y	Y
GPR126	+	Y	Y
GSTM3	-	Y	Y
HRASLS	+	Y	Y
HS.143631	+	N	N
HS.147678	+	N	N
HS.283127	+	N	N
HS.446388	+	N	N
HSA250839	-	N	N
IGFBP5	+	Y	Y
ITR	+	N	N
KIAA1442	-	N	N
KNTC2	+	Y	Y
LGP2	-	Y	Y
LIN9	+	N	N
MCM6	+	Y	Y
MELK	+	Y	Y
MGC15419	+	N	N
MGC17337	+	N	N
MMP9	+	Y	Y
MS4A7	-	N	N
MTDH	+	Y	Y
NMU	+	Y	Y
NUSAP1	+	Y	Y
ORC6L	+	Y	Y
OXCT1	+	Y	Y
PALM2	+	N	N
PECI	-	Y	Y
PITRM1	+	Y	Y
PQLC2	-	Y	Y
PRC1	+	Y	Y
QSCN6L1	+	N	N
RAB6B	+	Y	Y
RECQL5	+	Y	Y
RFC4	+	Y	Y
RTN4RL1	-	N	N
RUNDC1	-	N	N
SCUBE2	+	Y	Y
SERF1A	+	N	N
SLC2A3	+	Y	Y
TGFB3	-	Y	Y
TSPYL5	+	Y	Y
UCHL5	+	Y	Y
WISP1	-	Y	Y
ZNF198	+	N	N
ZNF533	-	N	N

## Sheet: GGI
Gene Symbol	U133A_probeset	Contribution to Index	Mapped to Training Set (Y or N)	Mapped to Validation Set (Y or N)
13CDNA73	204072_s_at	-	Y	N
ASPM	219918_s_at	+	Y	Y
AURKB	209464_at	+	Y	Y
BBS1	218471_s_at	-	Y	Y
BIRC5	210334_x_at	+	Y	Y
BIRC5	202094_at	+	Y	Y
BIRC5	202095_s_at	+	Y	Y
BLM	205733_at	+	Y	Y
BM039	219555_s_at	+	Y	N
BRRN1	212949_at	+	Y	N
BUB1	209642_at	+	Y	Y
BUB1B	203755_at	+	Y	Y
C10orf3	218542_at	+	Y	N
C20orf24	217835_x_at	+	Y	N
CCNA2	213226_at	+	Y	Y
CCNA2	203418_at	+	Y	Y
CCNB1	214710_s_at	+	Y	Y
CCNB2	202705_at	+	Y	Y
CCNE2	205034_at	+	Y	Y
CCT5	208696_at	+	Y	Y
CDC2	203214_x_at	+	Y	Y
CDC2	203213_at	+	Y	Y
CDC2	210559_s_at	+	Y	Y
CDC20	202870_s_at	+	Y	Y
CDC25A	204695_at	+	Y	Y
CDCA3	221436_s_at	+	Y	Y
CDCA8	221520_s_at	+	Y	Y
CDK2	204252_at	+	Y	Y
CDKN3	209714_s_at	+	Y	Y
CENPA	210821_x_at	+	Y	Y
CENPA	204962_s_at	+	Y	Y
CENPE	205046_at	+	Y	Y
CENPF	207828_s_at	+	Y	Y
CX3CR1	205898_at	-	Y	Y
CYBRD1	217889_s_at	-	Y	Y
DC13	218447_at	+	Y	N
DCC1	219000_s_at	+	Y	N
DDX39	201584_s_at	+	Y	Y
DKFZp762E1312	218726_at	+	Y	N
DLG7	203764_at	+	Y	Y
DONSON	221677_s_at	+	Y	Y
ESPL1	204817_at	+	Y	Y
ESPL1	38158_at	+	Y	Y
EXO1	204603_at	+	Y	Y
FEN1	204768_s_at	+	Y	Y
FEN1	204767_s_at	+	Y	Y
FLJ10156	221591_s_at	+	Y	N
FLJ20477	219238_at	-	Y	N
FLJ20641	220060_s_at	+	Y	N
FLJ21062	219455_at	-	Y	Y
FLJ21827	218483_s_at	-	Y	N
FLJ23554	220141_at	-	Y	N
FOXM1	202580_x_at	+	Y	Y
FSHPRH1	214804_at	+	Y	N
GMPS	214431_at	+	Y	Y
GTSE1	204318_s_at	+	Y	Y
H2AFZ	213911_s_at	+	Y	Y
HCAP-G	218662_s_at	+	Y	N
HMGB3	203744_at	+	Y	Y
HMMR	207165_at	+	Y	Y
HSMPP8	221771_s_at	-	Y	N
K-ALPHA-1	211058_x_at	+	Y	Y
K-ALPHA-1	201090_x_at	+	Y	Y
K-ALPHA-1	211072_x_at	+	Y	Y
KIAA0186	206102_at	+	Y	N
KIF11	204444_at	+	Y	Y
KIF14	206364_at	+	Y	Y
KIF20A	218755_at	+	Y	Y
KIF2C	211519_s_at	+	Y	Y
KIF2C	209408_at	+	Y	Y
KIF4A	218355_at	+	Y	Y
KIFC1	209680_s_at	+	Y	Y
KNSL7	219306_at	+	Y	N
KNTC2	204162_at	+	Y	Y
KPNA2	211762_s_at	+	Y	N
KPNA2	201088_at	+	Y	N
LAMB2	216264_s_at	-	Y	Y
LAT1-3TM	209836_x_at	+	Y	N
LMNB1	203276_at	+	Y	Y
LOC146909	222039_at	+	Y	N
MAD2L1	203362_s_at	+	Y	Y
MARS	213671_s_at	+	Y	Y
MARS	201475_x_at	+	Y	Y
MCM10	220651_s_at	+	Y	Y
MCM2	202107_s_at	+	Y	Y
MCM4	222036_s_at	+	Y	Y
MCM4	212141_at	+	Y	Y
MELK	204825_at	+	Y	Y
MKI67	212021_s_at	+	Y	Y
MKI67	212023_s_at	+	Y	Y
MKI67	212022_s_at	+	Y	Y
MLF1IP	218883_s_at	+	Y	N
MYBL2	201710_at	+	Y	Y
NUDT1	204766_s_at	+	Y	Y
NUSAP1	218039_at	+	Y	Y
OIP5	213599_at	+	Y	Y
ORMDL2	218556_at	+	Y	Y
PLK1	202240_at	+	Y	Y
POLQ	219510_at	+	Y	Y
PRC1	218009_s_at	+	Y	Y
PTDSR	212723_at	+	Y	Y
PTTG1	203554_x_at	+	Y	Y
RACGAP1	222077_s_at	+	Y	Y
RNASEH2A	203022_at	+	Y	Y
RRM2	201890_at	+	Y	Y
RRM2	209773_s_at	+	Y	Y
SESN1	218346_s_at	-	Y	Y
SHMT2	214096_s_at	+	Y	Y
SIRT3	221562_s_at	-	Y	Y
SLC7A5	201195_s_at	+	Y	Y
SPAG5	203145_at	+	Y	Y
STARD13	213103_at	-	Y	Y
STK6	204092_s_at	+	Y	N
STK6	208079_s_at	+	Y	N
TIMELESS	203046_s_at	+	Y	Y
TMPO	203432_at	+	Y	Y
TPT1	216520_s_at	-	Y	Y
TPX2	210052_s_at	+	Y	Y
TRIP13	204033_at	+	Y	Y
TROAP	204649_at	+	Y	Y
TTC10	204703_at	-	Y	N
TTK	204822_at	+	Y	Y
TUBA6	209251_x_at	+	Y	N
UBE2C	202954_at	+	Y	Y
UBE2N	201524_x_at	+	Y	Y
UBE2S	202779_s_at	+	Y	N
WDR19	220917_s_at	-	Y	N
ZWINT	204026_s_at	+	Y	Y

## Sheet: CSR_Wound
Gene Symbol	Contribution to Index	Mapped to Training Set (Y or N)	Mapped to Validation Set (Y or N)
ACAS2	-	N	N
ACINUS	-	N	N
ADAMTS1	+	Y	Y
ADD3	-	Y	Y
AIP1	-	N	N
ALEX3	-	N	N
APOD	-	Y	Y
APP	-	Y	Y
ARHC	+	N	N
ARHGAP12	-	Y	Y
ARHGEF3	-	Y	Y
ATP6V0A1	-	Y	Y
AXIN2	-	N	N
BAF53A	+	N	N
BBC3	-	Y	Y
BCCIP	+	Y	Y
BCL6	-	Y	Y
BF	-	N	N
BHC80	-	N	N
BHLHB2	-	Y	Y
BM039	+	N	N
BOCT	-	N	N
BRCA2	+	Y	Y
BRIP1	+	Y	Y
C11orf14	+	N	N
C11orf24	+	N	N
C13orf1	+	N	N
C1orf33	+	N	N
C1S	-	Y	Y
C20orf108	-	N	N
C5orf4	-	N	N
C6orf55	+	N	N
C8orf13	+	N	N
CAMLG	-	Y	Y
CBX1	+	Y	Y
CCNG2	-	Y	Y
CCNL2	-	N	N
CCT5	+	Y	Y
CDC14B	-	Y	Y
CDCA4	+	Y	Y
CDK2	+	Y	Y
CDKN1A	-	Y	N
CDKN1C	-	Y	Y
CENPJ	+	Y	Y
CGI-121	+	N	N
CHEK1	+	Y	Y
CKLF	+	Y	Y
CL640	+	N	N
CLCN6	-	Y	Y
CLIC2	-	Y	Y
CNTNAP1	-	Y	Y
COPS6	+	Y	Y
CORO1C	+	Y	Y
COTL1	+	Y	N
COX17	+	Y	N
CPR8	-	N	N
CRTAP	-	Y	Y
CSF1	-	Y	Y
CST3	-	Y	Y
CTNS	-	Y	Y
CTSF	-	Y	Y
CYP27A1	-	Y	Y
DC13	+	N	N
DCK	+	Y	Y
DCLRE1B	+	Y	Y
DEPP	-	N	N
DHFR	+	N	N
DHRS6	-	N	N
DKFZP434B103	-	N	N
DKFZp434L142	-	N	N
DKFZP434O1427	-	N	N
DKFZP586A0522	-	N	N
DKFZP727G051	+	N	N
DKFZp761L1417	+	N	N
DKFZp762H185	-	N	N
DLEU1	+	Y	Y
DLEU2	+	Y	Y
DNM1	-	Y	Y
DPP7	-	N	N
DPYSL2	-	Y	Y
DUSP22	-	Y	Y
DUT	+	Y	Y
EBNA1BP2	+	Y	Y
EEF1E1	+	Y	Y
EIF4EBP1	+	Y	Y
EIF4G1	+	Y	Y
EMP2	+	Y	Y
ENIGMA	+	N	N
ENO1	+	Y	Y
EPHB1	+	Y	Y
ERP70	+	N	N
ESDN	+	N	N
F10	-	Y	Y
F3	+	Y	Y
FABP3	-	Y	Y
FACL3	-	N	N
FADS1	-	Y	Y
FADS2	-	Y	Y
FARSL	+	N	N
FCGRT	-	Y	Y
FDPS	-	Y	Y
FLJ10036	+	N	N
FLJ10292	+	Y	Y
FLJ10407	+	N	N
FLJ10618	-	N	N
FLJ10849	-	N	N
FLJ10948	-	N	N
FLJ10983	+	N	N
FLJ11286	-	Y	Y
FLJ12643	+	N	N
FLJ12953	+	N	N
FLJ14525	-	N	N
FLJ20059	-	N	N
FLJ20154	-	N	N
FLJ20331	+	N	N
FLJ21016	-	N	N
FLJ21986	-	Y	Y
FLJ23462	-	N	N
FLJ23468	+	N	N
FLJ30532	+	N	N
FLJ30574	-	N	N
FLJ31033	-	N	N
FLJ32731	-	N	N
FLJ32915	+	N	N
FLJ90754	-	N	N
FLJ90798	-	N	N
FLNC	+	Y	Y
FRSB	+	N	N
FYCO1	-	Y	Y
GABARAPL1	-	Y	N
GABBR1	-	Y	Y
GATM	-	Y	Y
GG2-1	-	N	N
GGH	+	Y	Y
GLS	-	Y	Y
GNG11	+	Y	Y
GPLD1	+	Y	Y
GPR124	-	Y	Y
GSN	-	Y	Y
H2AFZ	+	Y	Y
H2AV	-	N	N
HAS2	+	Y	Y
HDAC5	-	Y	Y
HECA	-	Y	Y
HMGB1	+	Y	Y
HMGCS1	-	Y	Y
HMGN2	+	Y	Y
HN1L	+	N	N
HNRPA2B1	+	Y	Y
HNRPR	+	Y	Y
HRB2	+	N	N
HRI	+	N	N
HSPC111	+	Y	Y
HSU79274	+	N	N
ID2	+	Y	Y
ID3	+	Y	Y
IDI1	-	Y	Y
IFRD2	+	Y	Y
IGBP1	-	Y	Y
IL1R1	-	Y	Y
IL6ST	-	Y	Y
IL7R	+	Y	Y
IMP4	+	Y	Y
INSIG1	-	Y	Y
IPO4	+	Y	N
ITGA6	+	Y	Y
ITPKB	-	Y	Y
JAG1	-	Y	Y
JTV1	+	Y	Y
KAI1	-	N	N
KEO4	+	N	N
KIAA0090	+	Y	Y
KIAA0095	+	N	N
KIAA0323	-	Y	Y
KIAA0342	-	N	N
KIAA0367	-	Y	Y
KIAA0874	-	N	N
KIAA1036	-	N	N
KIAA1109	-	Y	Y
KIAA1228	-	N	N
KIAA1268	-	N	N
KIAA1305	-	Y	Y
KIAA1363	+	N	N
KIAA1536	-	N	N
KIAA1554	-	N	N
KIAA1720	+	N	N
KIAA1946	-	N	N
KIT	-	Y	Y
KLHL5	-	N	N
LDB1	-	Y	Y
LDLR	-	Y	Y
LIPA	-	Y	Y
LMNB2	+	Y	Y
LOC115106	+	N	N
LOC115294	-	N	N
LOC129401	+	N	N
LOC153222	-	N	N
LOC169611	-	N	N
LOC201562	+	N	N
LOC201895	-	Y	N
LOC221810	-	N	N
LOC253263	-	N	N
LOC284018	-	N	N
LOC284436	-	N	N
LOC285362	-	N	N
LOC339924	-	N	N
LOC51128	+	N	N
LOC51279	-	N	N
LOC51668	+	N	N
LOC56757	-	N	N
LOC56902	+	Y	Y
LOC56926	+	N	N
LOC93081	+	N	N
LOXL2	+	Y	Y
LPIN1	-	Y	Y
LRIG2	-	Y	Y
LRP1	-	Y	Y
LSM3	+	Y	Y
LSM4	+	Y	Y
LSS	-	Y	Y
LUM	-	Y	Y
LYAR	+	N	N
MAF	-	Y	Y
MAN1A1	-	Y	Y
MAP3K8	+	Y	Y
MAPRE1	+	Y	Y
MBP	-	Y	Y
MCM3	+	Y	Y
MCM7	+	Y	Y
MCP	-	N	N
MCT-1	+	N	N
MEF2D	-	Y	Y
MEP50	+	N	N
MET	+	Y	Y
MFGE8	-	Y	Y
MGC10200	+	N	N
MGC10500	-	N	N
MGC10974	+	N	N
MGC11266	+	N	N
MGC13047	-	N	N
MGC13170	+	N	N
MGC14480	+	N	N
MGC15429	-	N	N
MGC17330	-	Y	Y
MGC3101	+	N	N
MGC39820	-	N	N
MGC4170	-	N	N
MGC4308	+	N	N
MGC4825	+	N	N
MIG-6	-	N	N
MKKS	+	Y	Y
MNAT1	+	Y	Y
MRF2	-	N	N
MRPL12	+	Y	Y
MRPL37	+	N	N
MRPS16	+	Y	Y
MRPS28	+	Y	Y
MSN	+	Y	Y
MT1F	+	Y	N
MT3	+	Y	Y
MTH2	+	N	N
MTHFD1	+	Y	Y
MVD	-	Y	Y
MXI1	-	Y	Y
MYBL1	+	Y	Y
MYBL2	+	Y	Y
MYCBP	+	Y	Y
MYL6	+	Y	Y
NCOA3	-	Y	Y
NIFU	-	N	N
NLN	+	N	N
NME1	+	Y	Y
NOLA2	+	Y	Y
NUDT1	+	Y	Y
NUP107	+	Y	Y
NUPL1	+	Y	Y
NUTF2	+	Y	Y
OIP2	+	N	N
OSBPL8	-	Y	Y
P8	-	N	N
PA26	-	N	N
PA2G4	+	Y	Y
PAICS	+	Y	Y
PBXIP1	-	Y	Y
PCNT1	+	N	N
PCSK7	+	Y	Y
PDAP1	+	Y	Y
PDK2	-	Y	Y
PFKP	+	Y	Y
PFN1	+	Y	Y
PGCP	-	Y	Y
PHACS	-	N	N
PITPNC1	+	Y	Y
PKIG	-	Y	Y
PLA2R1	-	Y	Y
PLAUR	+	Y	Y
PLD3	-	Y	Y
PLG	+	Y	Y
PLOD2	+	Y	Y
PLU-1	-	N	N
PLXNB1	-	Y	Y
PNN	+	Y	Y
POLE2	+	Y	Y
POLR3K	+	Y	Y
POR	-	Y	Y
PPIH	+	Y	Y
PROL2	-	N	N
PSMA7	+	Y	Y
PSMC3	+	Y	Y
PSMD12	+	Y	Y
PSMD14	+	Y	Y
PSMD2	+	Y	Y
PTPRU	-	Y	Y
PTS	+	Y	Y
Rab11-FIP2	-	N	N
RARRES3	-	Y	Y
RBM14	+	Y	Y
RBMX	+	Y	Y
REV3L	-	Y	Y
RFC3	+	Y	Y
RNASEH2A	+	Y	Y
RNASEP1	+	N	N
RNF138	+	Y	Y
RNF41	+	Y	Y
RPN1	+	Y	Y
RRM2B	-	N	N
RUVBL1	+	Y	Y
SATB1	-	Y	Y
SBP1	-	N	N
SC4MOL	-	Y	Y
SCD	-	Y	Y
SDC1	+	Y	Y
SDFR1	+	N	N
SELENBP1	-	Y	Y
SEMACAP3	-	N	N
SERPING1	-	Y	Y
SES2	-	N	N
SFRS10	+	Y	Y
SFRS2	+	Y	Y
SFTPB	-	Y	Y
SLC16A1	+	Y	Y
SLC25A5	+	Y	Y
SLC35E2	-	Y	N
SLC40A1	-	N	N
SLC5A3	-	Y	N
SLPI	-	Y	Y
SMC2L1	+	N	N
SMS	+	Y	Y
SMURF2	+	Y	Y
SNRP70	-	Y	Y
SNRPA	+	Y	Y
SNRPA1	+	Y	Y
SNRPB	+	Y	Y
SNRPC	+	Y	Y
SNRPD1	+	Y	Y
SNRPE	+	Y	Y
SQLE	-	Y	Y
SQRDL	-	Y	Y
SRM	+	Y	Y
SSR3	+	Y	Y
SSSCA1	+	Y	N
STK17A	+	Y	Y
STK18	+	N	N
SVIL	-	Y	Y
TAGLN	+	Y	Y
TBRG1	-	N	N
TCEB1	+	Y	Y
TCTEL1	+	N	N
TFPI2	+	Y	Y
TIM50L	+	N	N
TIMP2	-	Y	Y
TNFAIP2	-	Y	Y
TNFRSF12A	+	Y	Y
TNFSF12	-	Y	Y
TNXB	-	Y	N
TOMM40	+	Y	Y
TP53INP1	-	N	N
TPI1	+	Y	Y
TPM1	+	Y	Y
TPM2	+	Y	Y
TRIM22	-	Y	Y
TSC22	-	N	N
TUBA1	+	Y	Y
TUBG1	+	Y	Y
TXNL2	+	Y	Y
UAP1	+	Y	Y
UBE2J1	+	Y	Y
UMPK	+	N	N
UMPS	+	Y	Y
VAMP4	-	Y	Y
VDAC1	+	Y	Y
VIL2	+	Y	Y
WBP2	-	Y	Y
WDHD1	+	Y	Y
WSB1	-	Y	Y
WSB2	+	Y	Y
WTAP	-	Y	Y
ZFP106	-	Y	Y
ZNF151	-	N	N
ZNF219	-	Y	Y
ZNF36	-	N	N
ZNF83	-	Y	Y

## Sheet: T-Cell
Gene Symbol	Mapped to Training Set (Y or N)	Mapped to Validation Set (Y or N)
AAK1	Y	Y
ACTN1	Y	Y
ACVR2B	Y	Y
ADA	Y	Y
ANXA1	Y	Y
APBA2	Y	Y
APEG1	N	N
APOE	Y	Y
AQP3	Y	Y
ARL7	N	N
ATP1A1	Y	Y
BAG3	Y	Y
BCL11B	Y	Y
BIN2	Y	Y
BUB1B	Y	Y
C17orf27	N	N
C20orf112	N	N
CAMK4	Y	Y
CCL5	Y	Y
CCND2	Y	Y
CD2	Y	Y
CD28	Y	Y
CD3D	Y	Y
CD3E	Y	Y
CD3G	Y	Y
CD3Z	N	N
CD5	Y	Y
CD6	Y	Y
CDC14A	Y	Y
CDC25B	Y	Y
CDR2	Y	Y
CISH	Y	Y
CTSW	Y	Y
D4S234E	Y	Y
DJ328E19.C1.1	N	N
DNAJB1	Y	Y
DNASE1L3	Y	Y
DOCK9	Y	Y
DPP4	Y	Y
DRIL1	N	N
DRLM	N	N
DUSP16	N	N
DUSP2	Y	Y
EDG4	Y	Y
EEIG1	N	N
EPLIN	N	N
EVER1	N	N
FBLN5	Y	Y
FHIT	Y	Y
FLJ10350	N	N
FLJ10634	N	N
FLJ20152	Y	Y
FLJ35801	N	N
FLT3LG	Y	Y
FTS	Y	N
FYB	Y	Y
FYN	Y	Y
GABARAPL1	Y	N
GALT	Y	Y
GATA3	Y	Y
GBP1	Y	Y
GBP2	Y	Y
GFI1	Y	Y
GIMAP2	N	N
GIMAP4	Y	Y
GPSM3	Y	N
GZMK	Y	Y
HOXB2	Y	Y
HSPA1L	Y	Y
ID2	Y	Y
IFITM1	Y	Y
IL18R1	Y	Y
IL6R	Y	Y
IL6ST	Y	Y
IL7R	Y	Y
INPP4A	Y	Y
INPP4B	Y	Y
ITGA6	Y	Y
ITK	Y	Y
ITM2A	Y	Y
ITPKB	Y	Y
KIAA0748	Y	N
KLRB1	Y	Y
KLRG1	Y	Y
KLRK1	Y	N
LAT	Y	Y
LCK	Y	Y
LCP:7125	N	N
LCP2	Y	Y
LDHA	Y	Y
LDHB	Y	Y
LEF1	Y	Y
LEPROTL1	Y	Y
LOC112868	N	N
LOC283666	N	N
LOC340061	N	N
LPIN2	Y	Y
LRIG1	Y	Y
LTBP4	Y	Y
LYAR	N	N
MAL	Y	Y
MAN1C1	Y	Y
MAPKAPK5	Y	Y
MARLIN1	N	N
MAST4	Y	Y
MATN2	Y	Y
MEN1	Y	Y
MGC17330	Y	Y
MGC19764	N	N
MGC52110	N	N
MLLT3	Y	Y
MPP7	N	N
MYBL1	Y	Y
NELL2	Y	Y
NGFRAP1	Y	Y
NK4	N	N
NPDC1	Y	Y
NPTXR	Y	Y
NR4A2	Y	Y
OPTN	Y	Y
P2RY5	Y	Y
PAG	N	N
PCSK5	Y	Y
PCYT2	Y	Y
PDE4D	Y	Y
PDE9A	Y	Y
PIK3R1	Y	Y
PIM1	Y	Y
PKM2	Y	Y
PLEKHK1	N	N
PLXDC1	Y	Y
PRKCA	Y	Y
PRKCI	Y	Y
PRKCQ	Y	Y
PTGER2	Y	Y
PXN	Y	N
RAB43	N	N
RARRES3	Y	Y
RASGRP1	Y	Y
RBMS1	N	N
RGS10	Y	Y
RGS19IP1	N	N
RNF144	Y	Y
RORA	Y	Y
RUNX2	Y	Y
S100A10	Y	Y
S100A8	Y	Y
SATB1	Y	Y
SELPLG	Y	Y
SEMA4D	Y	Y
SEN54L	N	N
SH2D1A	Y	Y
SHFM1	Y	Y
SLC21A11	N	N
SLC35D2	Y	Y
SLC39A8	Y	Y
SLCO3A1	Y	Y
SNPH	Y	Y
SOCS3	Y	Y
SORL1	Y	Y
SPOCK2	Y	Y
STAT4	Y	Y
SYNE2	Y	Y
SYT1	Y	Y
TACC3	Y	Y
TACTILE	N	N
TARP	N	N
TCF7	Y	Y
TCRIM	N	N
THEDC1	N	N
TIAM1	Y	Y
TM4SF14	N	N
TNFAIP3	Y	Y
TNFRSF25	Y	Y
TNFSF8	Y	Y
TNIK	Y	Y
TOB1	Y	Y
TRA@	Y	N
TRB@	N	N
TRERF1	Y	Y
TSGA14	Y	Y
TXK	Y	Y
UPP1	Y	Y
VIPR1	Y	Y
WINS1	N	N
WNT10B	Y	Y
WWP1	Y	N
ZAP70	Y	Y

[truncated: 1 more sheets: B-Cell]
